# Supplementary material for: Lay attitudes and misconceptions and their implications for the control of brucellosis in an agro-pastoral community in Kilombero district, Tanzania
Source: PLoS Negl Trop Dis. 2021 Jun 10;15(6):e0009500. doi: 10.1371/journal.pntd.0009500 (PMC8219154; doi:10.1371/journal.pntd.0009500)
Supplement: S1 Quantitative data — (CSV) [file pntd.0009500.s002.csv]

record_uuid	record_id	region	district	ward	village	subvillage	sex	age	marital_status	highest_level_of_education	religion	tribe	specify_tribe	tribe_type	main_livelihood_activity	specify_main_livelihood_activity	have_you_ever_heard_of_the_disease_brucellosis_in_livestock	what_are_the_major_signs_and_symptoms_of_brucellosis_in_livestock__abortions	what_are_the_major_signs_and_symptoms_of_brucellosis_in_livestock__decreased_milk_production	what_are_the_major_signs_and_symptoms_of_brucellosis_in_livestock__birth_of_weak_calves	what_are_the_major_signs_and_symptoms_of_brucellosis_in_livestock__still_births	what_are_the_major_signs_and_symptoms_of_brucellosis_in_livestock__infertility	what_are_the_major_signs_and_symptoms_of_brucellosis_in_livestock__weight_loss	what_are_the_major_signs_and_symptoms_of_brucellosis_in_livestock__lameness	what_are_the_major_signs_and_symptoms_of_brucellosis_in_livestock__swollen_joints_hygromas	what_are_the_major_signs_and_symptoms_of_brucellosis_in_livestock__other_specify	specify_major_signs_and_symptoms_of_brucellosis_in_livestock	have_you_ever_heard_of_the_disease_brucellosis_in_humans	what_are_the_major_signs_and_symptoms_of_brucellosis_in_humans__fever	what_are_the_major_signs_and_symptoms_of_brucellosis_in_humans__chills	what_are_the_major_signs_and_symptoms_of_brucellosis_in_humans__headache	what_are_the_major_signs_and_symptoms_of_brucellosis_in_humans__joint_pains	what_are_the_major_signs_and_symptoms_of_brucellosis_in_humans__abdominal_pain	what_are_the_major_signs_and_symptoms_of_brucellosis_in_humans__general_malaise	what_are_the_major_signs_and_symptoms_of_brucellosis_in_humans__diarrhea	what_are_the_major_signs_and_symptoms_of_brucellosis_in_humans__vomiting	what_are_the_major_signs_and_symptoms_of_brucellosis_in_humans__sweating	what_are_the_major_signs_and_symptoms_of_brucellosis_in_humans__weight_loss	what_are_the_major_signs_and_symptoms_of_brucellosis_in_humans__other_specify	specify_the_major_signs_and_symptoms_of_brucellosis_in_humans	what_is_the_source_of_this_information__family	what_is_the_source_of_this_information__friends	what_is_the_source_of_this_information__radio	what_is_the_source_of_this_information__tv	what_is_the_source_of_this_information__posterspamphlets	what_is_the_source_of_this_information__school_teacher	what_is_the_source_of_this_information__health_worker	what_is_the_source_of_this_information__other_specify	specify_the_source_of_this_information
f10efd95-3bf1-4914-b04f-7071e7239636	333	Morogoro	Kilombero	Siginali	Siginali	Ndululu	Female	>50 Years	Married	Primary	Christian	Wanyakyusa		Other Tribe	Agro pastoralism		No											No
3d268ae3-ec44-4c90-b537-9436e51ddb1d	332	Morogoro	Kilombero	Siginali	Siginali	Ndululu	Male	>50 Years	Married	Secondary	Christian	Wanyakyusa		Other Tribe	Agro pastoralism		Yes	Yes	Yes	Yes	Yes	Yes	Yes	No	No	No		No
ddaca4ae-cd70-4e4c-8ace-6a5f3fadf9ca	331	Morogoro	Kilombero	Siginali	Sagamaganga	Sagamaganga A	Female	>50 Years	Married	None	Atheist	Wasukuma		Wasukuma	Agro pastoralism		No											No
a617643c-8217-4d9b-b912-c3fd0ae43a1f	330	Morogoro	Kilombero	Siginali	Sagamaganga	Sagamaganga A	Male	26-33 Years	Married	None	Atheist	Wasukuma		Wasukuma	Agro pastoralism		No											No
d4230280-7fad-4629-bd7d-01ba6baca579	329	Morogoro	Kilombero	Siginali	Siginali	Mbaraji	Female	26-33 Years	Married	Primary	Muslim	Wasukuma		Wasukuma	Agro pastoralism		No											No
747918cf-26ce-40df-94eb-0444daa29fe2	328	Morogoro	Kilombero	Siginali	Siginali	Mbaraji	Male	34-41 Years	Married	Primary	Muslim	Wasukuma		Wasukuma	Agro pastoralism		No											No
509a3c29-a278-4d60-a856-71c9778497d7	327	Morogoro	Kilombero	Siginali	Siginali	Mbaraji	Female	42-49 Years	Married	Primary	Muslim	Other (Specify)	Mruguru	Other Tribe	Agro pastoralism		No											No
819662c8-a41a-4f78-b353-5a7bd4d985e3	326	Morogoro	Kilombero	Siginali	Siginali	Mbaraji	Male	42-49 Years	Married	Primary	Muslim	Wapogoro		Other Tribe	Agro pastoralism		No											No
23204e27-8e08-4fa3-8c12-1e7d1132fc4f	325	Morogoro	Kilombero	Siginali	Siginali	Mbaraji	Female	42-49 Years	Married	Primary	Muslim	Wapogoro		Other Tribe	Agro pastoralism		No											No
5a5e91a5-297f-4e2e-a2c9-b4d6fbd2870e	324	Morogoro	Kilombero	Siginali	Siginali	Mbaraji	Male	>50 Years	Married	Secondary	Muslim	Wandamba		Other Tribe	Agro pastoralism		No											No
9f028043-3da4-448c-ac1f-50e7c54729cb	323	Morogoro	Kilombero	Siginali	Siginali	Mbaraji	Female	>50 Years	Widowed	None	Atheist	Wasukuma		Wasukuma	Agro pastoralism		No											No
02c58c16-30c0-4ffa-adce-8d14e27dde0d	322	Morogoro	Kilombero	Siginali	Mbaraji	Mbaraji	Male	18-25 Years	Single	None	Atheist	Wasukuma		Wasukuma	Agro pastoralism		No											No
acf8d738-daf9-43ce-b184-fd1c16e0c07e	321	Morogoro	Kilombero	Siginali	Siginali	Ndululu	Female	>50 Years	Married	None	Atheist	Wanyamwezi		Other Tribe	Agro pastoralism		No											No
9be207e5-d4cf-405b-b0f9-c16ce7bccb79	320	Morogoro	Kilombero	Siginali	Siginali	Ndululu	Male	>50 Years	Married	Primary	Atheist	Wasukuma		Wasukuma	Agro pastoralism		No											No
c499ca2b-a712-4166-b4a0-4eddd73645d0	319	Morogoro	Kilombero	Siginali	Siginali	Ndululu	Female	>50 Years	Married	None	Christian	Wasukuma		Wasukuma	Agro pastoralism		No											No
903725c1-3a32-4e45-b3f3-a9d6de83f88b	318	Morogoro	Kilombero	Siginali	Siginali	Ndululu	Male	>50 Years	Married	None	Christian	Wasukuma		Wasukuma	Agro pastoralism		No											No
97a8f283-1b7c-4b56-8fd5-d472cf11c588	317	Morogoro	Kilombero	Siginali	Siginali	Ndululu	Female	34-41 Years	Married	Primary	Atheist	Wasukuma		Wasukuma	Agro pastoralism		No											No
5cecb040-b90a-47e5-92b5-0beb6c4d1617	316	Morogoro	Kilombero	Siginali	Siginali	Ndululu	Male	42-49 Years	Married	Primary	Christian	Wasukuma		Wasukuma	Agro pastoralism		No											No
8ae19950-5fe4-4c5f-ae4e-d6423e60010e	315	Morogoro	Kilombero	Siginali	Siginali	Ndululu	Female	>50 Years	Married	Primary	Atheist	Wasukuma		Wasukuma	Agro pastoralism		No											No
cb2808ec-ba1e-4a6f-9e32-8ad7a6370e87	314	Morogoro	Kilombero	Siginali	Siginali	Ndululu	Female	34-41 Years	Married	None	Atheist	Wasukuma		Wasukuma	Agro pastoralism		No											No
ff52ce2b-89d0-494b-88db-5d893a6a560f	313	Morogoro	Kilombero	Siginali	Siginali	Ndululu	Male	34-41 Years	Married	None	Atheist	Wasukuma		Wasukuma	Agro pastoralism		No											No
c3a2b4e3-3631-4510-89fd-8ba03a1a02c2	312	Morogoro	Kilombero	Signali	Siginali	Ndululu	Female	>50 Years	Married	None	Atheist	Wasukuma		Wasukuma	Agro pastoralism		No											No
161b935d-56a2-42f7-a2de-131229ab156a	311	Morogoro	Kilombero	Siginali	Siginali	Ndululu	Female	34-41 Years	Married	None	Atheist	Wasukuma		Wasukuma	Agro pastoralism		No											No
cc80a3e3-6453-4d2c-ad63-fb5a609438c9	310	Morogoro	Kilombero	Siginali	Siginali	Ndululu	Male	42-49 Years	Married	Primary	Atheist	Wasukuma		Wasukuma	Agro pastoralism		No											No
1f27823e-4aa6-4763-87d9-6336e06d99c8	309	Morogoro	Kilombero	Siginali	Siginali	Ndululu	Female	34-41 Years	Married	None	Atheist	Wamaasai		Other Tribe	Agro pastoralism		No											No
1e2386d9-c3e2-4838-803b-8a6c91a3b8dd	308	Morogoro	Kilombero	Siginali	Siginali	Ndululu	Male	34-41 Years	Married	None	Atheist	Wamaasai		Other Tribe	Agro pastoralism		No											No
a580a68f-7421-4e0c-96f4-adf2feff548e	307	Morogoro	Kilombero	Siginali	Siginali	Siginali	Female	42-49 Years	Married	None	Christian	Wasukuma		Wasukuma	Agro pastoralism		No											No
f9fa8103-ec64-4727-9bdf-7d0ee907c7ae	306	Morogoro	Kilombero	Siginali	Siginali	Siginali	Male	18-25 Years	Single	None	Christian	Wasukuma		Wasukuma	Agro pastoralism		No											No
5f15d4f6-cca3-4b99-8f01-8178a0a98c26	305	Morogoro	Kilombero	Siginali	Siginali	Siginali	Female	26-33 Years	Married	None	Christian	Wamaasai		Other Tribe	Agro pastoralism		No											No
a9c05ff0-bc9d-4689-a87f-42a32ae4ca89	304	Morogoro	Kilombero	Siginali	Siginali	Siginali	Male	>50 Years	Married	Primary	Muslim	Wamaasai		Other Tribe	Agro pastoralism		Yes	Yes	Yes	Yes	Yes	Yes	Yes	No	No	No		No
f042bfc4-df9a-450f-9524-bb1b5bfa5738	303	Morogoro	Kilombero	Siginal	Sagamaganga	Sagamaganga A	Female	>50 Years	Widowed	None	Atheist	Wasukuma		Wasukuma	Agro pastoralism		No											No
716a98bb-cd37-44a3-bf3b-ba87121fbf19	302	Morogoro	Kilombero	Signal	Sagamaganga	Sagamaganga	Male	26-33 Years	Married	None	Atheist	Wasukuma		Wasukuma	Agro pastoralism		No											No
b7f0441f-7dc6-4b05-856b-019b56e4591c	301	Morogoro	Kilombero	Siginal	Sagamaganga	Sagamaganga A	Female	34-41 Years	Married	None	Christian	Other (Specify)	Mdwewe	Other Tribe	Agro pastoralism		No											No
3df551db-b4d5-48ea-97ab-e921e47e7037	300	Morogoro	Kilombero	Siginali	Sagamaganga	Sagamaganga A	Male	42-49 Years	Married	Primary	Christian	Other (Specify)	Mgogo	Other Tribe	Agro pastoralism		No											No
865c6bd0-43cd-44ba-b59e-d8672c283c1d	299	Morogoro	Kilombero	Siginali	Sagamaganga	Sagamaganga B	Female	>50 Years	Married	None	Atheist	Wasukuma		Wasukuma	Agro pastoralism		No											No
de0d7928-5ac6-44c9-b5d3-7b32114be933	298	Morogoro	Kilombero	Siginali	Sagamaganga	Sagamaganga A	Male	34-41 Years	Married	None	Christian	Wasukuma		Wasukuma	Agro pastoralism		No											No
d836880a-9994-49a6-8e5e-683fffc0eead	297	Morogoro	Kilombero	Siginali	Sagamaganga	Sagamaganga B	Female	42-49 Years	Married	None	Christian	Wasukuma		Wasukuma	Agro pastoralism		No											No
48c02a5d-963f-4b09-8351-12d52f641ae3	296	Morogoro	Kilombero	Siginali	Sagamaganga	Sagamaganga B	Male	>50 Years	Married	Primary	Christian	Wasukuma		Wasukuma	Agro pastoralism		No											No
a0468cd4-0cb3-49c1-ba50-00076e37ed93	295	Morogoro	Kilombero	Siginali	Sagamaganga	Sagamaganga B	Male	42-49 Years	Married	Primary	Atheist	Wasukuma		Wasukuma	Agro pastoralism		No											No
c228e6c8-0e62-411d-98d2-455a00250f70	294	Morogoro	Kilombero	Siginali	Sagamaganga	Sagamaganga B	Female	34-41 Years	Married	Primary	Atheist	Wasukuma		Wasukuma	Agro pastoralism		No											No
a8cb48c8-9e07-4aab-b049-901b4c40f782	293	Morogoro	Kilombero	Siginali	Sagamaganga	Sagamaganga B	Male	>50 Years	Married	Primary	Atheist	Wasukuma		Wasukuma	Agro pastoralism		No											No
84c108aa-6b89-4458-ac13-46a901156a53	292	Morogoro	Kilombero	Kibaoni	Sagamaganga	Sagamaganga A	Female	42-49 Years	Married	Primary	Atheist	Wasukuma		Wasukuma	Agro pastoralism		No											No
cf50442f-c5e7-47f1-b190-ebdcfd518045	291	Morogoro	Kilombero	Sigina,i	Siginali	Siginali	Female	26-33 Years	Married	None	Christian	Wasukuma		Wasukuma	Agro pastoralism		No											No
e45a95f4-3a1b-4d4d-b91e-5387045582b0	290	Morogoro	Kilombero	Siginali	Siginali	Siginali	Male	34-41 Years	Married	Primary	Muslim	Wasukuma		Wasukuma	Agro pastoralism		No											No
369b4553-fde2-4a81-8478-b7b93a616039	289	Morogoro	Kilombero	Siginali	Siginali	Siginali	Male	>50 Years	Married	None	Atheist	Wasukuma		Wasukuma	Agro pastoralism		Yes	Yes	Yes	Yes	Yes	Yes	Yes	Yes	No	No		No
ecc222ee-39c1-4214-afa8-69e84f5a5b71	288	Morogoro	Kilombero	Siginali	Siginali	Siginali	Male	18-25 Years	Married	None	Atheist	Wasukuma		Wasukuma	Agro pastoralism		No											No
66ce07e3-061d-4b83-99a6-4cabeb12de1e	287	Morogoro	Kilombero	Siginali	Siginali	Siginali	Female	>50 Years	Widowed	None	Atheist	Wasukuma		Wasukuma	Agro pastoralism		No											No
334f88ef-0bc2-4eec-a7ca-de7d3d716afc	286	Morogoro	Kilombero	Siginali	Siginali	Siginali	Female	18-25 Years	Married	None	Christian	Wasukuma		Wasukuma	Agro pastoralism		No											No
b4c58fab-34f7-4ea7-be64-6964c38539d1	285	Morogoro	Kilombero	Siginali	Siginali	Siginali	Male	26-33 Years	Married	Secondary	Christian	Wasukuma		Wasukuma	Agro pastoralism		No											No
58b7b960-96b1-493b-8da9-ba107e6ee592	284	Morogoro	Kilombero	Siginali	Siginali	Siginali	Male	18-25 Years	Married	None	Atheist	Wasukuma		Wasukuma	Agro pastoralism		No											No
677f8335-af5d-452f-87b5-06953383d2b0	283	Morogoro	Kilombero	Siginali	Siginali	Siginali	Female	42-49 Years	Separated	Primary	Atheist	Wasukuma		Wasukuma	Agro pastoralism		No											No
e6282c38-b549-4015-b020-ced9e2ee84f9	282	Morogoro	Kilombero	Siginali	Siginali	Siginali	Female	34-41 Years	Married	None	Atheist	Wasukuma		Wasukuma	Agro pastoralism		No											No
e454f855-aafc-4ff2-b2b5-4407369962bc	281	Morogoro	Kilombero	Siginali	Siginali	Siginali	Male	34-41 Years	Married	None	Atheist	Wasukuma		Wasukuma	Agro pastoralism		No											No
8ef1bbdf-2479-4b4e-9cc6-daac8cd8799b	280	Morogoro	Kilombero	Siginali	Siginali	Siginali	Female	34-41 Years	Married	None	Atheist	Wasukuma		Wasukuma	Agro pastoralism		No											No
2dc7e978-c27e-4fd4-94ff-6b2f2b05e759	279	Morogoro	Kilombero	Siginali	Siginali	Siginali	Male	42-49 Years	Married	Primary	Christian	Wasukuma		Wasukuma	Agro pastoralism		No											No
d172eacd-e241-4419-9ec1-3789ebc83180	278	Morogoro	Kilombero	Siginali	Siginali	Siginali	Female	>50 Years	Married	None	Atheist	Wasukuma		Wasukuma	Agro pastoralism		No											No
26beed4a-bb40-4e46-b769-b938067a4bcd	277	Morogoro	Kilombero	Siginali	Siginali	Siginali	Male	>50 Years	Married	None	Atheist	Wasukuma		Wasukuma	Agro pastoralism		No											No
c4d70649-3bca-4a81-9fea-52d6da493d98	276	Morogoro	Kilombero	Siginali	Siginali	Siginali	Female	34-41 Years	Married	Primary	Christian	Wasukuma		Wasukuma	Agro pastoralism		No											No
86adf653-f1dc-4ef6-9b6c-018cee506f2c	275	Morogoro	Kilombero	Siginali	Siginali	Siginali	Male	34-41 Years	Married	Primary	Atheist	Wasukuma		Wasukuma	Agro pastoralism		No											No
5443a1ad-6329-4833-8d06-6bc85b07819b	274	Morogoro	Kilombero	Siginali	Siginali	Siginali	Female	26-33 Years	Married	None	Atheist	Wasukuma		Wasukuma	Agro pastoralism		No											No
909ea4ad-6fb6-46e3-a415-91a619711607	273	Morogoro	Kilombero	Siginali	Siginali	Siginali	Male	42-49 Years	Married	None	Atheist	Wasukuma		Wasukuma	Agro pastoralism		No											No
d5e6496d-fc22-433a-85a5-c282a30ee15a	272	Morogoro	Kilombero	Siginali	Siginali	Mbaraji	Female	26-33 Years	Married	None	Christian	Wamaasai		Other Tribe	Agro pastoralism		No											No
2b8e9097-cc40-402a-bfb2-e81861d7ac9d	271	Morogoro	Kilombero	Siginali	Siginali	Mbaraji	Female	>50 Years	Married	None	Atheist	Wasukuma		Wasukuma	Agro pastoralism		No											No
62bf6791-57c5-4f64-b6c7-7a77e03633bc	270	Morogoro	Kilombero	Siginali	Siginali	Mbaraji	Male	18-25 Years	Married	None	Atheist	Wasukuma		Wasukuma	Agro pastoralism		No											No
f0cf2523-5983-4972-b222-1a6ddf534d24	269	Morogoro	Kilombero	Siginali	Siginali	Mbaraji	Male	>50 Years	Married	None	Muslim	Wamaasai		Other Tribe	Agro pastoralism		No											No
68944c79-ab39-4e22-8f86-80523ff90266	268	Morogoro	Kilombero	Siginali	Siginali	Mbaraji	Female	34-41 Years	Married	None	Christian	Wamaasai		Other Tribe	Agro pastoralism		No											No
73e85872-b635-4d17-b71d-c5a81f6f4459	267	Morogoro	Kilombero	Siginali	Siginali	Mbaraji	Male	18-25 Years	Single	Primary	Christian	Wamaasai		Other Tribe	Agro pastoralism		No											No
2f1baf15-f3e6-4d1c-b3e3-e1f355515727	266	Morogoro	Kilombero	Siginali	Siginali	Mbaraji	Female	42-49 Years	Married	Primary	Christian	Wamaasai		Other Tribe	Agro pastoralism		No											No
aea3a00d-71e6-4e6c-b6f4-ebd327209710	265	Morogoro	Kilombero	Siginali	Signinali	Mbaraji	Female	18-25 Years	Married	None	Christian	Wamaasai		Other Tribe	Agro pastoralism		No											No
0b46a497-3f0c-40a5-8f5f-43ba5e67d8df	264	Morogoro	Kilombero	Siginali	Siginali	Mbaraji	Male	26-33 Years	Married	None	Atheist	Wamaasai		Other Tribe	Agro pastoralism		No											No
d61d29cb-a294-4371-80a9-6a9158549a81	263	Morogoro	Kilombero	Siginali	Siginali	Mbaraji	Male	26-33 Years	Married	None	Atheist	Wasukuma		Wasukuma	Agro pastoralism		No											No
311c1483-c242-4ab8-a413-1bcf32ecba25	262	Morogoro	Kilombero	Siginali	Siginali	Mbaraji	Female	18-25 Years	Married	None	Christian	Wamaasai		Other Tribe	Agro pastoralism		No											No
b075da47-7322-4d59-8f5e-77e8c5e970cc	261	Morogoro	Kilombero	Siginali	Siginali	Mbaraji	Male	26-33 Years	Married	None	Atheist	Wamaasai		Other Tribe	Agro pastoralism		No											No
4e694741-4842-439b-b6f7-412ceccd5e9f	260	Morogoro	Kilombero	Siginali	Siginali	Mbaraji	Female	>50 Years	Married	None	Atheist	Wasukuma		Wasukuma	Agro pastoralism		No											No
e669b828-e205-46bb-993a-34ac96b217b3	259	Morogoro	Kilombero	Siginali	Siginali	Mbaraji	Male	26-33 Years	Married	None	Christian	Wamaasai		Other Tribe	Agro pastoralism		No											No
1907e20b-dda8-4b1f-b5fd-27ef0f8f2cd1	258	Morogoro	Kilombero	Siginali	Siginali	Mbaraji	Male	26-33 Years	Married	None	Christian	Wamaasai		Other Tribe	Agro pastoralism		No											No
de90017d-22b2-464c-9017-99a30866e94a	257	Morogoro	Kilombero	Siginali	Siginali	Mbaraji	Female	26-33 Years	Married	None	Christian	Wamaasai		Other Tribe	Agro pastoralism		No											No
bca2a4d0-0293-4898-8a97-78da307c93d2	256	Morogoro	Kilombero	Siginali	Siginali	Mbaraji	Male	34-41 Years	Married	None	Atheist	Wasukuma		Wasukuma	Agro pastoralism		No											No
c917bbc8-51e9-4810-b154-f6351c8a9bf7	255	Morogoro	Kilombero	Siginali	Siginali	Mbaraji	Male	42-49 Years	Married	None	Atheist	Wasukuma		Wasukuma	Agro pastoralism		No											No
8376ed2a-ef53-400c-87cf-1f7fff337a98	254	Morogoro	Kilombero	Siginali	Siginali	Mbaraji	Female	34-41 Years	Married	None	Atheist	Wasukuma		Wasukuma	Agro pastoralism		No											No
d22b02df-5996-4211-ac57-c813e9c90f90	253	Morogoro	Kilombero	Siginali	Siginali	Mbaraji	Female	34-41 Years	Married	None	Atheist	Wasukuma		Wasukuma	Agro pastoralism		No											No
036e0895-93b8-4fa5-a4ff-628927211f32	252	Morogoro	Kilombero	Siginali	Siginali	Mbaraji	Male	26-33 Years	Married	None	Christian	Wasukuma		Wasukuma	Agro pastoralism		No											No
44824b44-b48e-4a95-87d4-3116374b0a3e	251	Morogoro	Kilombero	Siginali	Siginali	Mbaraji	Female	26-33 Years	Married	None	Atheist	Wasukuma		Wasukuma	Agro pastoralism		No											No
743f13e1-5f01-4e59-82a5-ecd74caa86d4	250	Morogoro	Kilombero	Siginali	Siginali	Mbaraji	Male	42-49 Years	Married	Primary	Atheist	Wasukuma		Wasukuma	Agro pastoralism		No											No
79ad7025-0bb6-4879-a5d9-7a6f46a43db4	249	Morogoro	Kilombero	Siginali	Siginali	Mbaraji	Male	42-49 Years	Married	None	Atheist	Wasukuma		Wasukuma	Agro pastoralism		No											No
e7592631-7f7b-4b85-9487-419de2af0261	248	Morogoro	Kilombero	Siginali	Siginali	Mbaraji	Female	42-49 Years	Married	None	Atheist	Wasukuma		Wasukuma	Agro pastoralism		No											No
6c13d27b-e28b-4aef-99fa-1f46e1d5aeb8	247	Morogoro	Kilombero	Siginali	Siginali	Mbaraji	Female	26-33 Years	Married	None	Atheist	Wasukuma		Wasukuma	Agro pastoralism		No											No
4b552324-ce0b-4a1a-9aef-533f5e3ba7d4	246	Morogoro	Kilombero	Siginali	Siginali	Mbaraji	Male	>50 Years	Married	Primary	Muslim	Other (Specify)	Mnyaturu	Other Tribe	Agro pastoralism		Yes	Yes	Yes	Yes	Yes	No	No	No	No	No		No
2c0226a2-9214-44f0-a791-0d89ace49d48	245	Morogoro	Kilombero	Siginali	Singinali	Mbaraji	Female	34-41 Years	Single	None	Christian	Other (Specify)	Mhehe	Other Tribe	Agro pastoralism		No											No
48180fdc-1f9d-4c76-98ce-36d4ecde9b6b	244	Morogoro	Kilombero	Siginali	Siginali	Mbaraji	Female	42-49 Years	Married	None	Christian	Wamaasai		Other Tribe	Agro pastoralism		No											No
5ce65cd2-6285-4fab-8fd2-a4b37ac93b60	243	Morogoro	Kilombero	Siginali	Siginali	Mbaraji	Male	>50 Years	Married	None	Muslim	Wamaasai		Other Tribe	Agro pastoralism		No											No
68b075c3-ceb9-4788-9960-dff66055c380	242	Morogoro	Kilombero	Siginali	Siginali	Mbaraji	Female	26-33 Years	Married	None	Atheist	Wamaasai		Other Tribe	Agro pastoralism		No											No
e24e6cf3-1fd5-4009-a313-d8e752e7161e	241	Morogoro	Kilombero	Siginali	Siginali	Mbaraji	Male	42-49 Years	Married	None	Muslim	Wamaasai		Other Tribe	Agro pastoralism		No											No
7b2f5406-ec4c-4fbc-8ed6-a92805703b4c	240	Morogoro	Kilombero	Siginali	Siginali	Mbaraji	Male	18-25 Years	Married	None	Atheist	Wasukuma		Wasukuma	Agro pastoralism		No											No
97ddd680-0422-4e6c-b4de-e59aa0142933	239	Morogoro	Kilombero	Siginali	Siginali	Mbaraji	Male	34-41 Years	Married	None	Atheist	Wasukuma		Wasukuma	Agro pastoralism		No											No
e0ea8e02-1b6d-4e10-8160-19d794a4a2a5	238	Morogoro	Kilombero	Siginali	Siginali	Mbaraji	Female	>50 Years	Widowed	None	Atheist	Wasukuma		Wasukuma	Agro pastoralism		No											No
9b635986-ca39-4b20-ae13-15dd1322edb4	237	Morogoro	Kilombero	Signali	Siginali	Mbaraji	Male	42-49 Years	Married	Primary	Christian	Wamaasai		Other Tribe	Agro pastoralism		No											No
17de6d90-3aad-4fd4-8773-29d414d331f5	236	MOROGORO	Kilombero	Siginali	Siginali	Mbaraji	Male	42-49 Years	Married	None	Atheist	Wasukuma		Wasukuma	Agro pastoralism		No											No
3a49420e-fe91-4324-897f-77e25d0ade59	235	Morogoro	Kilombero	Siginali	Siginali	Mbaraji	Female	34-41 Years	Married	None	Atheist	Wasukuma		Wasukuma	Agro pastoralism		No											No
bf06c19f-e444-4cee-bc44-76c8297c27dd	234	Morogoro	Kilombero	Siginali	Siginali	Mbaraji	Female	>50 Years	Married	None	Atheist	Wasukuma		Wasukuma	Agro pastoralism		Yes	Yes	Yes	No	No	No	No	No	No	No		No
e9ee4e65-c7a8-4d3e-9392-cee689b8aad1	233	Morogoro	Kilombero	Siginali	Siginali	Mbaraji	Male	>50 Years	Married	None	Atheist	Wasukuma		Wasukuma	Agro pastoralism		Yes	Yes	Yes	Yes	Yes	Yes	Yes	Yes	No	No		No
4690522b-36e0-496c-ad93-174f918c86bf	232	Morogoro	Kilombero	Siginali	Siginali	Mbaraji	Female	26-33 Years	Married	None	Atheist	Wasukuma		Wasukuma	Agro pastoralism		No											No
9f21de57-eb64-495c-af99-6c38b35c6861	231	Morogoro	Kilombero	Siginali	Siginali	Mbaraji	Male	26-33 Years	Married	None	Christian	Wasukuma		Wasukuma	Agro pastoralism		No											No
f06e5066-7b34-4196-9112-6e39d6f3dd07	230	Morogoro	Kilombero	Siginali	Siginali	Mbaraji	Male	34-41 Years	Married	None	Atheist	Other (Specify)	Mburu	Other Tribe	Agro pastoralism		No											No
3300f89f-f1f4-4cbb-bf5a-5ecdc50a6a24	229	Morogoro	Kilombero	Siginali	Siginali	Mbaraji	Female	34-41 Years	Married	None	Atheist	Wamang’ati		Other Tribe	Agro pastoralism		No											No
5072bba0-d33e-4f2e-ae76-b6541591e107	228	Morogoro	Kilombero	Siginali	Siginali	Mbaraji	Female	34-41 Years	Married	None	Christian	Wandamba		Other Tribe	Agro pastoralism		No											No
db31dfd2-7759-453b-ad47-7a8115ee21f5	227	Morogoro	Kilombero	Siginali	Siginali	Mbaraji	Male	34-41 Years	Married	None	Atheist	Wasukuma		Wasukuma	Agro pastoralism		No											No
3e26f2f5-5ea6-4b8b-89c0-871f31125594	226	Morogoro	Kilombero	Siginali	Siginali	Mbaraji	Female	34-41 Years	Married	None	Christian	Wasukuma		Wasukuma	Agro pastoralism		No											No
e2f3ee95-f9f8-418b-a5e0-f33845e8864e	225	Morogoro	Kilombero	Siginali	Siginali	Mbaraji	Male	42-49 Years	Married	Primary	Christian	Wasukuma		Wasukuma	Agro pastoralism		No											No
99c113ae-8ab1-4e51-8485-26a47e02dd90	224	Morogoro	Kilombero	Siginali	Siginali	Mbaraji	Female	34-41 Years	Married	Primary	Muslim	Other (Specify)	Mgongo	Other Tribe	Agro pastoralism		No											No
f171a432-173b-460b-8634-770d31f00dc2	223	Morogoro	Kilombero	Siginali	Siginali	Mbaraji	Male	42-49 Years	Married	Primary	Muslim	Other (Specify)	Mgongo	Other Tribe	Agro pastoralism		No											No
31f1dc1d-43d9-482d-a59a-d0c41c1c1579	222	Morogoro	Kilombero	Siginali	Siginali	Mbaraji	Female	34-41 Years	Separated	Primary	Christian	Wasukuma		Wasukuma	Agro pastoralism		No											No
69047378-7c8a-4cc8-907a-a797af3648b3	221	Morogoro	Kilombero	Siginali	Siginali	Mbaraji	Female	26-33 Years	Married	None	Atheist	Wasukuma		Wasukuma	Agro pastoralism		No											No
fabc95c5-b4e9-492e-b95e-6b0b3267d9ed	220	Morogoro	Kilombero	Siginali	Siginali	Mbaraji	Male	>50 Years	Married	None	Atheist	Wasukuma		Wasukuma	Agro pastoralism		No											No
142ee2fe-781e-4682-a202-e8bca4a24749	219	Morogoro	Kilombero	Siginali	Siginali	Mbaraji	Female	34-41 Years	Married	Primary	Christian	Wasukuma		Wasukuma	Agro pastoralism		No											No
eb5de8ae-6db0-480d-9389-91a5370a8718	218	Morogoro	Kilombero	Siginali	Siginali	Mbaraji	Male	42-49 Years	Married	None	Christian	Wasukuma		Wasukuma	Agro pastoralism		No											No
8cc95d4b-e004-4be8-af61-42b9a2741ed1	217	Morogoro	Kilombero	Siginali	Siginali	Mbaraji	Female	34-41 Years	Married	None	Atheist	Wasukuma		Wasukuma	Agro pastoralism		No											No
e47ea689-98cd-4590-855c-098f573f9bbd	216	Morogoro	Kilombero	Siginali	Siginali	Mbaraji	Male	34-41 Years	Married	None	Atheist	Wasukuma		Wasukuma	Agro pastoralism		No											No
bd766850-af60-4a87-87f1-1f432356b53b	215	Morogoro	Kilombero	Siginali	Siginali	Mbaraji	Male	18-25 Years	Married	None	Atheist	Wasukuma		Wasukuma	Agro pastoralism		No											No
68d628fc-570a-4d97-84b0-f282eafb815f	214	Morogoro	Kilombero	Siginali	Siginali	Mbaraji	Female	42-49 Years	Separated	None	Atheist	Wasukuma		Wasukuma	Agro pastoralism		No											No
780505c8-3d09-42f8-8433-3a56fbed0a0f	213	Morogoro	Kilombero	Siginali	Siginali	Mbaraji	Male	34-41 Years	Married	Primary	Christian	Wasukuma		Wasukuma	Agro pastoralism		No											No
69761bd8-4071-4c01-84af-da4eeee0d119	212	Morogoro	Kilombero	Siginali	Siginali	Mbaraji	Female	34-41 Years	Married	Primary	Christian	Wasukuma		Wasukuma	Agro pastoralism		No											No
eff5910b-9042-44ac-8e19-9b8e72043e05	211	Morogoro	Kilombero	Siginali	Siginali	Mbaraji	Female	42-49 Years	Married	None	Christian	Wasukuma		Wasukuma	Agro pastoralism		No											No
d5ec13b3-8056-41a8-9cff-f2f3f540a9fa	210	Morogoro	Kilombero	Siginali	Siginali	Mbaraji	Male	>50 Years	Married	None	Christian	Wasukuma		Wasukuma	Agro pastoralism		No											No
1adf60ff-87ec-4067-8969-e6e731a7b95d	209	Morogoro	Kilombero	Siginali	Siginali	Mbaraji	Female	34-41 Years	Married	None	Atheist	Wasukuma		Wasukuma	Agro pastoralism		No											No
e69f0350-f82b-4557-92db-47dbe039b837	208	Morogoro	Kilombero	Siginali	Siginali	Mbaraji	Male	42-49 Years	Married	None	Atheist	Wasukuma		Wasukuma	Agro pastoralism		No											No
f83abb1f-aed9-4695-bf8a-1dda560f0d2b	207	Morogoro	Kilombero	Siginali	Siginali	Mbaraji	Female	34-41 Years	Married	None	Atheist	Wasukuma		Wasukuma	Agro pastoralism		No											No
5d49f237-d066-41a6-a6dd-d5b396fc83a4	206	Morogoro	Kilombero	Siginali	Siginali	Mbaraji	Male	42-49 Years	Married	None	Atheist	Wasukuma		Wasukuma	Agro pastoralism		No											No
67547ced-4a9b-491d-b77d-f567521e41f7	205	Morogoro	Kilombero	Siginali	Siginali	Mbaraji	Female	34-41 Years	Married	None	Atheist	Wamang’ati		Other Tribe	Agro pastoralism		No											No
dfaf1e41-bc11-4138-bdec-6048c18a5ebb	204	Morogoro	Kilombero	Siginali	Siginali	Mbaraji	Male	34-41 Years	Married	None	Atheist	Wamang’ati		Other Tribe	Agro pastoralism		No											No
04feea67-b7ec-458b-b8d4-f36ca284cdf8	203	Morogoro	Kilombero	Siginali	Siginali	Mbaraji	Female	26-33 Years	Married	None	Muslim	Wasukuma		Wasukuma	Agro pastoralism		No											No
f39b6b31-07fd-4538-8f98-9326fdb08656	202	Morogoro	Kilombero	Siginali	Siginali	Mbaraji	Male	34-41 Years	Married	Primary	Muslim	Other (Specify)	Mgoni	Other Tribe	Agro pastoralism		Yes	Yes	Yes	Yes	Yes	Yes	Yes	Yes	No	No		No
8db4c8ed-f889-4d18-b1ac-db24bdb0b690	201	Morogoro	Kilombero	Siginali	Siginali	Mbaraji	Male	34-41 Years	Married	Primary	Muslim	Other (Specify)	Mnyaturu	Other Tribe	Agro pastoralism		No											No
1bd4aafc-c083-4a7a-a6bc-72fca728c24f	200	Morogoro	Kilombero	Siginali	Siginali	Mbaraji	Male	>50 Years	Married	Primary	Christian	Wasukuma		Wasukuma	Agro pastoralism		No											No
e34ae5e6-338b-4e1d-8741-c48b3e8df0a9	199	Morogoro	Kilombero	Siginali	Siginali	Mbaraji	Female	26-33 Years	Married	None	Atheist	Wasukuma		Wasukuma	Agro pastoralism		No											No
f4d8b728-ee9c-4c1e-8f2f-913a83e90cdd	198	Morogoro	Kilombero	Sjginali	Siginali	Mbaraji	Female	34-41 Years	Married	None	Atheist	Wasukuma		Wasukuma	Agro pastoralism		No											No
8d68a78f-e18c-426d-8531-9ac06604ff50	197	Morogoro	Kilombero	Siginali	Siginali	Mbaraji	Male	42-49 Years	Married	Primary	Atheist	Wasukuma		Wasukuma	Agro pastoralism		No											No
52f08237-c544-47f5-bc96-74fde4d78820	196	Morogoro	Kilombero	Siginali	Siginali	Mbaraji	Male	34-41 Years	Married	None	Atheist	Wasukuma		Wasukuma	Agro pastoralism		No											No
97b03252-58bf-47ca-a090-f006ad59eec0	195	Morogoro	Kilombero	Siginali	Siginali	Mbaraji	Female	26-33 Years	Married	None	Atheist	Wasukuma		Wasukuma	Agro pastoralism		No											No
73cd7e97-1764-441a-ab16-050f87868742	194	Morogoro	Kilombero	Siginali	Siginali	Mbaraji	Male	26-33 Years	Married	None	Atheist	Wasukuma		Wasukuma	Agro pastoralism		No											No
a7380b38-e5c7-490c-8d55-7e4e5408a409	193	Morogoro	Kilombero	Siginali	Siginali	Mbaraji	Female	34-41 Years	Married	None	Christian	Wasukuma		Wasukuma	Agro pastoralism		No											No
8ea92177-0a55-4112-9ad7-3dee2c39e503	192	Morogoro	Kilombero	Siginali	Siginali	Mbaraji	Male	34-41 Years	Married	None	Christian	Wasukuma		Wasukuma	Agro pastoralism		No											No
c5477da6-eb15-4073-9cc4-90a84575351e	191	Morogoro	Kilombero	Siginali	Siginali	Baraji	Female	>50 Years	Married	None	Atheist	Wasukuma		Wasukuma	Agro pastoralism		No											No
7079df32-1781-413d-9d90-19d81e45b245	190	Morogoro	Kilombero	Siginali	Siginali	Baraji	Male	26-33 Years	Married	None	Atheist	Wasukuma		Wasukuma	Agro pastoralism		No											No
7c0f2281-7568-479f-9d2d-d0b0153d05c0	189	Morogoro	Kilombero	Siginali	Sagamaganga	Ssgamaganga A	Male	34-41 Years	Married	None	Atheist	Wasukuma		Wasukuma	Agro pastoralism		No											No
bf0738cc-cd7d-40a2-93d4-35caf9a85773	188	Morogoro	Kilombero	Siginali	Sagamaganga	Sagamaganga A	Female	>50 Years	Married	None	Atheist	Wasukuma		Wasukuma	Agro pastoralism		No											No
33713b5b-7d03-4eba-89e8-2f4e599f3991	187	Morogoro	Kilombero	Siginali	Sagamaganga	Sagamaganga A	Female	26-33 Years	Married	None	Atheist	Wasukuma		Wasukuma	Agro pastoralism		No											No
f8e6307b-a8ce-4182-b301-203aa64e06c1	186	Morogoro	Kilombero	Siginali	Ssgamaganga	Sagamaganga A	Male	42-49 Years	Married	None	Atheist	Wasukuma		Wasukuma	Agro pastoralism		No											No
8fda5b1b-8719-435b-b59b-20c908fd7f97	185	Morogoro	Kilombero	Siginali	Sagamaganga	Sagamaganga A	Female	18-25 Years	Married	None	Atheist	Wasukuma		Wasukuma	Agro pastoralism		No											No
46f6a10f-9933-4789-b6a2-5a01a114e11f	184	Morogoro	Kilombero	Siginali	Sagamaganga	Sagamaganga A	Male	26-33 Years	Married	None	Atheist	Wasukuma		Wasukuma	Agro pastoralism		No											No
df2907b1-4c26-42ec-b14e-13e59a332eff	183	Morogoro	Kilombero	Siginali	Sagamaganga	Sagamaganga A	Male	34-41 Years	Married	Primary	Christian	Other (Specify)	Mgogo	Other Tribe	Agro pastoralism		No											No
6db0bf95-5b35-4de2-adef-7cf28022dfc0	182	Morogoro	Kilombero	Siginali	Sagamaganga	Sagamaganga A	Female	34-41 Years	Married	None	Christian	Other (Specify)	Mgogo	Other Tribe	Agro pastoralism		No											No
e41252a6-6937-4910-bbfd-123c2ba3a1b4	181	Morogoro	Kilombero	Siginali	Sagamaganga	Sagamaganga A	Male	>50 Years	Married	None	Atheist	Wasukuma		Wasukuma	Agro pastoralism		No											No
8687d225-2708-4e47-b311-314a687771ee	180	Morogoro	Kilombero	Siginali	Sagamaganga	Sagamaganga A	Female	42-49 Years	Married	None	Atheist	Wasukuma		Wasukuma	Agro pastoralism		No											No
f042544a-27dc-41a1-bfcd-404d73dcb1cc	179	Morogoro	Kilombero	Siginali	Sagamaganga	Sagamaganga A	Male	42-49 Years	Married	None	Atheist	Wasukuma		Wasukuma	Agro pastoralism		No											No
505ffc3b-6c01-47eb-ab16-64661d7be94e	178	Morogoro	Kilombero	Siginali	Sagamaganga	Sagamaganga A	Female	34-41 Years	Married	None	Atheist	Wasukuma		Wasukuma	Agro pastoralism		No											No
1dc77850-097c-4b70-bc03-facbef7e4c18	177	Morogoro	Kilombero	Siginali	Sagamaganga	Sagamaganga A	Female	>50 Years	Married	None	Atheist	Wasukuma		Wasukuma	Agro pastoralism		No											No
362c866f-ece9-45ea-9ddc-1cff203ac311	176	Morogoro	Kilombero	Siginali	Sagamaganga	Sagamaganga A	Male	>50 Years	Married	None	Atheist	Wasukuma		Wasukuma	Agro pastoralism		No											No
6dee7f51-274f-416e-ac2f-7802e7124b8b	175	Morogoro	Kilombero	Siginali	Sagamaganga	Sagamaganga A	Female	34-41 Years	Married	None	Atheist	Wasukuma		Wasukuma	Agro pastoralism		No											No
076efbaa-9081-4f7f-8111-a503f4a18126	174	Morogoro	Kilombero	Siginali	Sagamaganga	Sagamaganga A	Male	42-49 Years	Married	None	Muslim	Wasukuma		Wasukuma	Agro pastoralism		No											No
626b1086-1a06-4ab1-9076-c6e4c3b615d0	173	Morogoro	Kilombero	Siginali	Sagamaganga	Sagamaganga A	Female	>50 Years	Married	None	Atheist	Wasukuma		Wasukuma	Agro pastoralism		No											No
31c0235d-373e-4077-89ba-b2a2b9004c3a	172	Morogoro	Kilombero	Siginali	Sagamaganga	Sagamaganga A	Male	34-41 Years	Married	Primary	Christian	Wasukuma		Wasukuma	Agro pastoralism		No											No
3421b038-52a1-4ef9-ac16-455065d4b34d	171	Morogoro	Kilombero	Singinali	Sagamaganga	Sagamaganga B	Male	34-41 Years	Married	Primary	Atheist	Wasukuma		Wasukuma	Agro pastoralism		No											No
2605bcf1-4e55-4938-8135-3224a9e11c5c	170	Morogoro	Kilombero	Singinali	Sagamaganga	Sagamaganga B	Female	34-41 Years	Married	Primary	Atheist	Wasukuma		Wasukuma	Agro pastoralism		No											No
f635afe5-5e0a-4bb7-bdca-65a7eacde109	169	Morogoro	Kilombero	Singinali	Sagamaganga	Sagamaganga B	Male	34-41 Years	Married	Primary	Atheist	Wasukuma		Wasukuma	Agro pastoralism		No											No
c71ca29d-080a-4e44-bcef-bc6918a9cf5e	168	Morogoro	Kilombero	Singinali	Sagamaganga	Sagamaganga B	Male	42-49 Years	Married	None	Christian	Other (Specify)	Mhehe	Other Tribe	Agro pastoralism		No											No
10a7b134-0444-4a93-9be2-c59bc4c887f9	167	Morogoro	Kilombero	Singinali	Sagamaganga	Sagamaganga B	Female	34-41 Years	Married	None	Christian	Other (Specify)	Mhehe	Other Tribe	Agro pastoralism		No											No
2d323db1-a713-495d-8d19-2649dca9c729	166	Morogoro	Kilombero	Kibaoni	Lungongole	Lungongole B	Female	34-41 Years	Married	None	Atheist	Wasukuma		Wasukuma	Agro pastoralism		No											No
d694756a-1139-4183-b6d4-9673188e4512	165	Morogoro	Kilombero	Singinali	Sagamaganga	Sagamaganga B	Female	34-41 Years	Married	Primary	Atheist	Wasukuma		Wasukuma	Agro pastoralism		No											No
7e26b282-567e-4eda-bf65-099c115fabfb	164	Morogoro	Kilombero	Singinali	Sagamaganga	Sagamaganga B	Male	42-49 Years	Married	Primary	Atheist	Wasukuma		Wasukuma	Agro pastoralism		No											No
5da15fcf-92a6-42a6-9d3c-6ac662781742	163	Morogoro	Kilombero	Singinali	Sagamaganga	Sagamaganga B	Male	42-49 Years	Married	Primary	Christian	Wasukuma		Wasukuma	Agro pastoralism		No											No
93171b3c-8011-4fa5-ac84-ca6fc56afda4	162	Morogoro	Kilombero	Singinali	Sagamaganga	Sagamaganga B	Female	34-41 Years	Married	Primary	Christian	Wasukuma		Wasukuma	Agro pastoralism		No											No
5ef2a78f-4bc5-433d-af81-e1bd6fa531df	161	Morogoro	Kilombero	Singinali	Sagamaganga	Sagamaganga B	Male	>50 Years	Widowed	None	Christian	Other (Specify)	Mkinga	Other Tribe	Agro pastoralism		No											No
4bc4d1ed-2660-41d1-80e4-87521e245f47	160	Morogoro	Kilombero	Singinali	Sagamaganga	Sagamaganga B	Male	42-49 Years	Married	None	Atheist	Wasukuma		Wasukuma	Agro pastoralism		No											No
55c2e863-1c0f-4eed-b52f-5433b247caa5	159	Morogoro	Kilombero	Singinali	Sagamabanga	Sagamaganga B	Female	34-41 Years	Married	None	Atheist	Wasukuma		Wasukuma	Agro pastoralism		No											No
e7dd8ee5-fb26-453f-b934-b2a93e605300	158	Morogoro	Kiiombero	Singinali	Sagamaganga	Sagamaganga B	Female	>50 Years	Married	None	Atheist	Wamaasai		Other Tribe	Agro pastoralism		No											No
a6c19d7b-221b-4200-9024-014a6747d872	157	Morogoro	Kilombero	Singinali	Sagamaganga	Sagamaganga	Male	>50 Years	Married	None	Atheist	Wamaasai		Other Tribe	Agro pastoralism		No											No
e04c81a3-50c9-4a56-b59e-d7c0a4efef4c	156	Morogoro	Kilombero	Singinali	Sagamaganga	Sagamaganga B	Male	42-49 Years	Married	None	Christian	Other (Specify)	Mgogo	Other Tribe	Agro pastoralism		No											No
803ae3bb-6a42-4371-b51d-c9c006ea13d1	155	Morogoro	Kilombero	Singinali	Sagamaganga	Sagamaganga B	Female	34-41 Years	Married	None	Christian	Other (Specify)	Mgogo	Other Tribe	Agro pastoralism		No											No
00b3be0d-4102-470b-b441-92c5bedc0e88	154	Morogoro	Kilombero	Singinali	Sagamaganga	Sagamaganga B	Female	42-49 Years	Married	None	Atheist	Wasukuma		Wasukuma	Agro pastoralism		No											No
453c7bf5-0457-4212-88a6-a725d780fb07	153	Morogoro	Kilombero	Singinali	Sagamaganga	Sagamaganga B	Male	42-49 Years	Married	None	Atheist	Wasukuma		Wasukuma	Agro pastoralism		No											No
246858e8-82f6-4791-aa5b-ed35bdd60ba3	152	Morogoro	Kilombero	Singinali	Sagamaganga	Sagamaganga B	Female	34-41 Years	Married	None	Atheist	Wasukuma		Wasukuma	Agro pastoralism		No											No
5b224e23-b1a2-48d5-8352-7226684a13d5	151	Morogoro	Kilombero	Singinali	Sagamaganga	Sagamaganga B	Male	42-49 Years	Married	None	Atheist	Other (Specify)	Mniramba	Other Tribe	Agro pastoralism		No											No
3d918f5f-2b3d-4aef-a316-9028c83ebf25	150	Morogoro	Kilombero	Singinali	Sagamaganga	Sagamaganga B	Female	42-49 Years	Married	None	Atheist	Wasukuma		Wasukuma	Agro pastoralism		No											No
68c196ad-89fb-406d-a5a7-5649fe63729b	149	Morogoro	Kilombero	Singinali	Sagamaganga	Sagamaganga B	Male	>50 Years	Married	None	Atheist	Wasukuma		Wasukuma	Agro pastoralism		No											No
973f4a3e-8bf1-4be6-9c01-c326d5ac5de9	148	Morogoro	Kilombero	Singinali	Sagamaganga	Sagamaganga B	Female	42-49 Years	Married	Primary	Atheist	Wasukuma		Wasukuma	Agro pastoralism		No											No
8a91de3f-e166-425a-891c-c69646f92595	147	Morogoro	Kilombero	Singinali	Sagamaganga	Sagamaganga B	Male	>50 Years	Married	Primary	Atheist	Wasukuma		Wasukuma	Agro pastoralism		Yes	Yes	Yes	Yes	Yes	Yes	Yes	Yes	No	No		No
7087f972-acca-41e8-a2d7-faa0f57cc9fd	146	Morogoro	Kilombero	Singinali	Sagamaganga	Sagamaganga B	Female	26-33 Years	Married	None	Atheist	Wasukuma		Wasukuma	Agro pastoralism		No											No
6f1aff41-196f-4715-b83b-ab1d39996c75	145	Morogoro	Kilombero	Singinali	Sagamaganga	Sagamaganga B	Male	34-41 Years	Married	None	Atheist	Wasukuma		Wasukuma	Agro pastoralism		No											No
2b5bf525-14b4-4492-9f99-e07248464c8d	144	Morogoro	Kilombero	Singinali	Sagamaganga	Sagamaganga B	Female	34-41 Years	Married	Primary	Atheist	Wasukuma		Wasukuma	Agro pastoralism		No											No
46732711-5b7e-4efa-b445-aed5776f9f32	143	Morogoro	Kilombero	Singinali	Sagamaganga	Sagamaganga B	Male	42-49 Years	Married	Secondary	Christian	Wasukuma		Wasukuma	Agro pastoralism		Yes	Yes	Yes	Yes	Yes	Yes	Yes	Yes	Yes	No		No
6eaec247-ce75-4734-b4ef-ba0dd7b8c302	142	Morogoro	Kilombero	Singinali	Sagamaganga	Sagamaganga B	Male	42-49 Years	Married	Primary	Atheist	Wasukuma		Wasukuma	Agro pastoralism		No											No
09155ddf-f0f5-4d59-b327-39626067079a	141	Morogoro	Kilombero	Singinali	Sagamaganga	Sagamaganga B	Female	34-41 Years	Married	Primary	Christian	Wasukuma		Wasukuma	Agro pastoralism		No											No
ff690a20-5992-457f-ad8f-2b627360d005	140	Morogoro	Kilombero	Singinali	Sagamaganga	Sagamaganga B	Male	>50 Years	Married	Primary	Christian	Wasukuma		Wasukuma	Agro pastoralism		Yes	Yes	Yes	Yes	Yes	No	No	No	No	No		No
a4e6529e-33c8-418d-b8b5-4334d9a8cdb9	139	Morogoro	Kilombero	Singinali	Sagamaganga	Sagamaganga B	Female	18-25 Years	Married	Primary	Christian	Wasukuma		Wasukuma	Agro pastoralism		No											No
737c41d2-a476-4409-a37e-0bcab35e09a4	138	Morogoro	Kilombero	Singinali	Sagamaganga	Sagamaganga B	Male	26-33 Years	Married	Primary	Christian	Wasukuma		Wasukuma	Agro pastoralism		No											No
15bcc2ee-b279-4dca-8d84-addde0a0ea56	137	Morogoro	Kilombero	Singinali	Sagamaganga	Sagamaganga B	Male	42-49 Years	Married	Primary	Christian	Wasukuma		Wasukuma	Agro pastoralism		No											No
2ee7f8d4-49f5-423f-bc19-fdc2d5ee9d8e	136	Morogoro	Kilombero	Singinali	Sagamaganga	Sagamaganga B	Female	34-41 Years	Married	Primary	Christian	Wasukuma		Wasukuma	Agro pastoralism		No											No
1734271c-6ccc-4f33-9641-76ef16448b37	135	Morogoro	Kilombero	Singinali	Sagamaganga	Sagamaganga B	Female	34-41 Years	Married	Primary	Atheist	Wasukuma		Wasukuma	Agro pastoralism		No											No
de2c910c-4ab2-4959-bfc7-0b85474a3f1b	134	Morogoro	Kilombero	Singinali	Sagamaganga	Sagamaganga B	Male	>50 Years	Married	Primary	Christian	Wasukuma		Wasukuma	Agro pastoralism		Yes	Yes	Yes	Yes	Yes	Yes	Yes	Yes	No	No		No
5de94396-db44-4b15-9af9-338058e026c0	133	Morogoro	Kilombero	Singinali	Sagagamanga	Sagamaganga B	Female	42-49 Years	Married	Primary	Atheist	Wasukuma		Wasukuma	Agro pastoralism		No											No
1bcf0c0f-0789-4aff-9fe4-f8e44839b9cd	132	Morogoro	Kilombero	Singinali	Sagamaganga	Sagamaganga B	Female	42-49 Years	Married	Primary	Christian	Wasukuma		Wasukuma	Agro pastoralism		No											No
ce5d6644-2436-4e78-a5f6-3d684bf40e64	131	Morogoro	Kilombero	Singinali	Sagamaganga	Sagamaganga B	Male	26-33 Years	Married	Secondary	Christian	Wasukuma		Wasukuma	Agro pastoralism		No											No
cda851d7-95af-49c8-bdca-1e09d18af018	130	Morogoro	Kilombero	Singinali	Sagamaganga	Sagamaganga	Female	34-41 Years	Married	Primary	Christian	Other (Specify)	Mhehe	Other Tribe	Agro pastoralism		No											No
5b58847f-ab6c-43b6-b78f-d73f7dfc6580	129	Morogoro	Kilombero	Singanali	Sagamaganga	Sagamaganga B	Male	42-49 Years	Married	Secondary	Christian	Other (Specify)	Mhehe	Other Tribe	Agro pastoralism		Yes	Yes	Yes	Yes	No	No	Yes	No	No	No		No
3f2a1751-401f-4e1b-ac25-e2aa2fb3615c	128	Morogoro	Kilombero	Kibaoni	Lungongole	Michangani	Female	34-41 Years	Married	None	Christian	Wasukuma		Wasukuma	Agro pastoralism		No											No
a74b9353-bf9c-4efa-bfcb-d9e4aa35c188	127	Morogoro	Kilombero	Kibaoni	Lungongole	Michangani	Male	42-49 Years	Married	Primary	Christian	Wasukuma		Wasukuma	Agro pastoralism		No											No
42fd3cf4-73ca-47fd-985d-b4f4aa60f732	126	Morogoro	Kilombero	Kibaoni	Lungongole	Lungongole B	Male	42-49 Years	Widowed	Primary	Muslim	Wasukuma		Wasukuma	Agro pastoralism		No											No
fc3d7925-a58a-46ca-8556-bb8fedba6adc	125	Morogoro	Kilombero	Kibaoni	Lungongole	Lungongole B	Female	>50 Years	Married	None	Atheist	Wasukuma		Wasukuma	Agro pastoralism		No											No
14de56d9-c117-4ad8-b76f-f248c4e608e8	124	Morogoro	Kilombero	Kibaoni	Lungongole	Lungongole B	Male	34-41 Years	Married	Primary	Atheist	Wasukuma		Wasukuma	Agro pastoralism		No											No
48c608a9-7bac-4b12-b6cd-6b65403a637c	123	Morogoro	Kilombero	Kibaoni	Lungongole	Lungongole B	Female	26-33 Years	Married	None	Christian	Wasukuma		Wasukuma	Agro pastoralism		No											No
a14142f5-8726-496d-89b0-19ed340414db	122	Morogoro	Kilombero	Kibaoni	Lungongole	Lungongole B	Male	>50 Years	Married	None	Muslim	Other (Specify)	Mgoni	Other Tribe	Agro pastoralism		No											No
680f64a8-fd3a-4a15-9d9a-9f9815864e73	121	Morogoro	Kilombero	Kibaoni	Lungongole	Lungongole B	Male	>50 Years	Married	None	Muslim	Wapogoro		Other Tribe	Agro pastoralism		No											No
1b475635-37ad-4c66-aa46-44c6bf46d608	120	Morogoro	Kilombero	Kibaoni	Lungongole	Michangani	Female	42-49 Years	Married	Primary	Atheist	Wasukuma		Wasukuma	Agro pastoralism		No											No
1969f8f3-bc9b-4ba3-a311-304f37a18685	119	Morogoro	Kilombeto	Kibaoni	Lungongole	Michangani	Male	42-49 Years	Married	Primary	Atheist	Wasukuma		Wasukuma	Agro pastoralism		No											No
c6c90d41-47df-4c17-af01-bced8cf4372a	118	Morogoro	Kilombero	Kibaoni	Lungongole	Michangani	Male	42-49 Years	Married	None	Christian	Wasukuma		Wasukuma	Agro pastoralism		No											No
8781aa5d-102d-4e34-ab02-c819cd5668cd	117	Morogoro	Kilombero	Kibaoni	Lungongole	Michangani	Female	42-49 Years	Married	None	Atheist	Wasukuma		Wasukuma	Agro pastoralism		No											No
db2468c1-d7b6-4b4a-b835-2387dc252202	116	Morogoro	Kilombero	Kibaoni	Lungongole	Michangani	Female	34-41 Years	Married	Primary	Christian	Wasukuma		Wasukuma	Agro pastoralism		No											No
3754519b-e2a1-4e57-ae96-c9f78fa79bb9	115	Morogoro	Kilombero	Kibaoni	Lungongole	Michangani	Male	42-49 Years	Married	Primary	Christian	Wasukuma		Wasukuma	Agro pastoralism		No											No
a7dca091-c986-414e-a3bf-27963b3cb158	114	Morogoro	Kilombero	Kibaoni	Lungongole	Michangani	Male	42-49 Years	Married	Primary	Christian	Wasukuma		Wasukuma	Agro pastoralism		No											No
ed249642-4dfb-40c7-a0f9-2400065040d6	113	Morogoro	Kilombero	Kibaoni	Lungongole	Michangani	Female	42-49 Years	Married	None	Christian	Wasukuma		Wasukuma	Agro pastoralism		No											No
75bfaf99-3e47-49b6-86e7-1cd7f6318992	112	Morogoro	Kilombero	Kibaoni	Lungongole	Michangani	Female	>50 Years	Married	None	Christian	Wasukuma		Wasukuma	Agro pastoralism		No											No
e1d24932-a0b1-49ba-aae3-bc1e723a1cfd	111	Morogoro	Kilombero	Kibaoni	Lungongole	Michangani	Male	26-33 Years	Single	Primary	Christian	Wasukuma		Wasukuma	Agro pastoralism		No											No
55d5e29d-8261-4f00-b4ef-c22685cdfb9d	110	Morogoro	Kilombero	Kibaoni	Lungongole	Michangani	Female	42-49 Years	Married	None	Atheist	Wasukuma		Wasukuma	Agro pastoralism		No											No
8e7e9fbf-399b-4468-b487-f734d0ee9f2a	109	Morogoro	Kilombero	Kibaoni	Lungongole	Kichangani	Male	>50 Years	Married	Primary	Atheist	Wasukuma		Wasukuma	Agro pastoralism		No											No
35c0eaba-44c4-4eb5-9ef7-e9c57495a3b6	108	Morogoro	Kilombero	Kibaoni	Lungongole	Kichangani	Male	>50 Years	Married	Primary	Atheist	Wasukuma		Wasukuma	Agro pastoralism		No											No
c2fd2665-ec73-4bc7-8a85-e757f920880f	107	Morogoro	Kilombero	Kibaoni	Lungongole	Michangani	Female	42-49 Years	Married	Primary	Christian	Wasukuma		Wasukuma	Agro pastoralism		No											No
edacc6c1-5aaa-450e-b104-85635b3497c6	106	Morogoro	Kilombero	Kibaoni	Lungongole	Kichangani	Female	34-41 Years	Married	Primary	Atheist	Wanyamwezi		Other Tribe	Agro pastoralism		No											No
771ad0c2-8e47-4e78-8ab5-6319786913a1	105	Morogoro	Kilombero	Kibaoni	Lungongole	Kichangani	Male	42-49 Years	Married	None	Atheist	Wasukuma		Wasukuma	Agro pastoralism		No											No
07e388a9-a435-4ec5-8ee5-78644e1f72ca	104	Morogoro	Kilombero	Kibaoni	Lungongole	Michangani	Female	42-49 Years	Single	Primary	Atheist	Wasukuma		Wasukuma	Agro pastoralism		No											No
ffdd03a9-e733-49c8-9d11-c84335b11f02	103	Morogoro	Kilombero	Kibaoni	Lungongole	Kichangoni	Male	26-33 Years	Married	None	Christian	Wasukuma		Wasukuma	Agro pastoralism		No											No
eeb259f8-8cc4-4343-8b0b-6cb91108e200	102	Morogoro	Kolombero	Kibaoni	Lungongole	Lungongole B	Male	18-25 Years	Married	Primary	Atheist	Wasukuma		Wasukuma	Agro pastoralism		No											No
65ad30d7-3587-465a-83ae-bafcce60d2c5	101	Morogoro	Kilombero	Kibaoni	Ljngongole	Lungongole B	Female	18-25 Years	Married	Primary	Muslim	Other (Specify)	Mgoni	Other Tribe	Agro pastoralism		No											No
3c25ea0c-4331-4687-a033-2866936ee22d	100	Morogoro	Kilombero	Kibaoni	Lungongole	Lungongole B	Female	26-33 Years	Married	None	Christian	Other (Specify)	Mhehe	Other Tribe	Agro pastoralism		No											No
36737864-c36b-44a1-8fa9-960365ce5942	99	Morogoro	Kilombero	Kibaoni	Lungongole	Lungongole B	Male	26-33 Years	Married	Primary	Christian	Other (Specify)	Mgindo	Other Tribe	Agro pastoralism		No											No
25291379-1883-47b9-9a7b-843e1b408a95	98	Morogoro	Kilombero	Kibaoni	Lungongole	Lungongole B	Male	34-41 Years	Married	Primary	Atheist	Wasukuma		Wasukuma	Agro pastoralism		No											No
556ba970-19b8-4f91-bd8a-f02fe8a06f48	97	Morogoro	Kilombero	Kibaoni	Lungongole	Lungongole B	Female	26-33 Years	Married	Primary	Atheist	Wasukuma		Wasukuma	Agro pastoralism		No											No
e597e194-297f-4e9d-9b97-df5ca14c6e80	96	Morogoro	Kilombero	Kibaoni	Lungongole	Lungongole B	Female	26-33 Years	Married	None	Christian	Wasukuma		Wasukuma	Agro pastoralism		No											No
dbc247b5-e817-4c64-ad6b-d8b46713d5f3	95	Morogoro	Kilombero	Kibaoni	Lungongole	Michangani	Male	42-49 Years	Married	None	Atheist	Wasukuma		Wasukuma	Agro pastoralism		No											No
40bd3e2f-e9f6-40fe-bf4d-a5b8d07273fe	94	Morogoro	Kilombero	Kibaoni	Lungongole	Lungongole B	Male	34-41 Years	Married	Primary	Christian	Wasukuma		Wasukuma	Agro pastoralism		No											No
a98fa630-8606-4dd7-a5c0-c1a39f58e18a	93	Morogoro	Kilombero	Kibaoni	Lungongole	Lungongole B	Female	34-41 Years	Married	Primary	Muslim	Other (Specify)	Mhehe	Other Tribe	Agro pastoralism		No											No
26282671-9239-490e-b625-74a0d56e8f1b	92	Morogoro	Kliombero	Kibaoni	Lungongole	Lungongole B	Male	42-49 Years	Married	Primary	Muslim	Other (Specify)	Mehehe	Other Tribe	Agro pastoralism		No											No
71d74ab4-aae4-4275-b620-017c17b38d97	91	Morogoro	Kilombero	Kibaoni	Lungongole	Lungongole A	Female	>50 Years	Married	None	Atheist	Wasukuma		Wasukuma	Agro pastoralism		No											No
641b0d0b-26a7-4569-9a28-0969dde8b153	90	Morogoro	Kilombero	Kibaoni	Lungongole	Lungongole A	Male	26-33 Years	Married	Primary	Christian	Wasukuma		Wasukuma	Agro pastoralism		No											No
9e285370-f3d7-42ae-b727-fec77ba8355a	89	Morogoro	Kilombero	Kibaoni	Lungongole	Lungongole A	Female	26-33 Years	Married	Primary	Atheist	Other (Specify)	Mnyiramba	Other Tribe	Agro pastoralism		No											No
2ca8ed74-6c4e-4219-ad68-a6426f0f8568	88	Morogoro	Kilombero	Kibaoni	Lungongole	Lungongole A	Male	42-49 Years	Married	Primary	Atheist	Wasukuma		Wasukuma	Agro pastoralism		No											No
54ed4351-971a-4bf2-b7e6-67354cbfb1d4	87	Morogoro	Kilombero	Kibaoni	Lungongole	Lungongole A	Female	42-49 Years	Married	None	Christian	Wasukuma		Wasukuma	Agro pastoralism		No											No
51ce5770-bb0c-487b-92a6-4a87fa14286c	86	Morogoro	Kilombero	Kibaoni	Lungongole	Lungongole A	Male	>50 Years	Married	None	Christian	Other (Specify)	Mnyiramba	Other Tribe	Agro pastoralism		No											No
4de24032-5632-4318-a54e-16b822880513	85	Morogoro	Kilombero	Kibaoni	Lungongole	Lungongole A	Female	42-49 Years	Single	None	Christian	Other (Specify)	Mgogo	Other Tribe	Agro pastoralism		No											No
dc248772-4cf0-441f-9d32-3e25198b01f9	84	Morogoro	Kilombero	Kibaoni	Lungongole	Lungongole A	Male	>50 Years	Widowed	None	Christian	Other (Specify)	Mgogo	Other Tribe	Agro pastoralism		No											No
03afe7f0-3865-49b2-87e3-a8272c7fe2cf	83	Morogoro	Kilombero	Kibaoni	Lungongole	Lungongole A	Female	18-25 Years	Married	Secondary	Christian	Other (Specify)	Mgoni	Other Tribe	Agro pastoralism		No											No
ae2fa295-af87-44ee-a8f2-2363ab65e310	82	Morogoro	Kilombero	Kibaoni	Lungongole	Lungongole A	Male	18-25 Years	Married	Primary	Christian	Other (Specify)	Mnyamwanga	Other Tribe	Agro pastoralism		No											No
227bfe0e-f390-401b-9f93-b705a91d3ba2	81	Morogoro	Kilombero	Kibaoni	Lungongole	Lungongole A	Female	42-49 Years	Married	None	Atheist	Wasukuma		Wasukuma	Agro pastoralism		No											No
aa4b1d3c-5c1e-4202-9c7e-fa6ae817be0d	80	Morogoro	Kilombero	Kibaoni	Lungongole	Lungongole A	Male	>50 Years	Married	Primary	Christian	Wasukuma		Wasukuma	Agro pastoralism		No											No
b37283fb-3d56-4936-aa91-d90efd176883	79	Morogoro	Kilombero	Kibaoni	Lungongole	Lungongole A	Female	>50 Years	Married	Primary	Muslim	Wasagara		Other Tribe	Agro pastoralism		No											No
23e940a2-d28e-44e8-b511-ecb47924ce40	78	Morogoro	Kilombero	Kibaoni	Lungongole	Lungongole A	Male	>50 Years	Married	None	Muslim	Other (Specify)	Mhehe	Other Tribe	Agro pastoralism		No											No
0d770a83-c172-4312-8932-fb33cfb7ac11	77	Morogoro	Kilombero	Kibaoni	Lungongole	Lungongole A	Female	26-33 Years	Married	None	Atheist	Wasukuma		Wasukuma	Agro pastoralism		No											No
f52d6357-49dc-4a7c-9e0e-f9a45c778df9	76	Morogoro	Kilombero	Kibaoni	Lungongole	Lungongole A	Male	26-33 Years	Married	Primary	Atheist	Wasukuma		Wasukuma	Agro pastoralism		No											No
ebe1022e-8c35-4685-86c8-2b54fd723887	75	Morogoro	Kilombero	Kibaoni	Lungongole	Lungongole A	Female	34-41 Years	Married	None	Muslim	Wasukuma		Wasukuma	Agro pastoralism		No											No
e7f14729-6c45-427a-84a3-64895a5533c3	74	Morogoro	Kilombero	Kibaoni	Lungongole	Lungongole A	Male	34-41 Years	Married	None	Muslim	Wasukuma		Wasukuma	Agro pastoralism		No											No
1ed00b9c-9d1e-4c9a-8d6d-e938fd926672	73	Morogoro	Kilombero	Kibaoni	Lungongole	Lungongole A	Male	34-41 Years	Married	None	Atheist	Wasukuma		Wasukuma	Agro pastoralism		No											No
c1945cf3-6b2f-47e2-98e5-0ed484e2b6cc	72	Morogoro	Kilombero	Kibaoni	Lungongole	Lungongole A	Female	26-33 Years	Married	Primary	Atheist	Wasukuma		Wasukuma	Agro pastoralism		No											No
b0a6eb60-269b-4dbb-9bac-f2df658de7d8	71	Morogoro	Kilombero	Kibaoni	Lungongole	Lungongole B	Male	26-33 Years	Married	Primary	Atheist	Wasukuma		Wasukuma	Agro pastoralism		No											No
d16dbf10-edc3-4252-9532-be9368fafe43	70	Morogoro	Kilombero	Kibaoni	Lungongole	Lungongole A	Female	26-33 Years	Married	None	Atheist	Wasukuma		Wasukuma	Agro pastoralism		No											No
3f4c280e-e630-4b1e-b19d-71c9e2a0819d	69	Morogoro	Kilombero	Kibaoni	Lungongole	Lungongole A	Female	34-41 Years	Married	Primary	Christian	Wasukuma		Wasukuma	Agro pastoralism		No											No
c8130e8e-e020-42bc-922d-dab577e1ba62	68	Morogoro	Kilombero	Kibaoni	Lungongole	Lungongole A	Male	34-41 Years	Married	Primary	Christian	Wasukuma		Wasukuma	Agro pastoralism		No											No
c6d682b9-636b-4ad1-b880-272881161b3b	67	Morogoro	Kilombero	Kibaoni	Lungongole	Lungongole A	Male	42-49 Years	Married	Primary	Muslim	Other (Specify)	Mungindo	Other Tribe	Agro pastoralism		No											No
dcce2ad8-40a3-4076-94c1-fdc8fdc55cdd	66	Morogoro	Kilombero	Kibaoni	Lungongole	Lungongole A	Female	42-49 Years	Married	Primary	Muslim	Other (Specify)	Mungindo	Other Tribe	Agro pastoralism		No											No
9a939805-4285-4130-a2e9-41d35cf323a0	65	Morogoro	Kilombero	Kibaoni	Lungongole	Lungongole	Female	34-41 Years	Married	Primary	Christian	Wasukuma		Wasukuma	Agro pastoralism		No											No
f6e7ce3b-88a9-40ce-a1b5-b5adeee6dfd4	64	Morogoro	Kilombero	Kibaoni	Lungongole	Lungongole	Male	42-49 Years	Married	None	Christian	Wasukuma		Wasukuma	Agro pastoralism		No											No
88a00fb3-e3d4-478f-85cf-87bbc7302d17	63	Morogoro	Kilombero	Kibaoni	Lungongole	Lungongole	Female	>50 Years	Married	Primary	Muslim	Other (Specify)	Mhehe	Other Tribe	Agro pastoralism		No											No
d4aa5886-b50b-4f03-92ed-59d4e3b51d31	62	Morogoro	Kilombero	Kibaoni	Lungongole	Lungongole	Male	>50 Years	Married	Primary	Muslim	Other (Specify)	Mhehe	Other Tribe	Agro pastoralism		No											No
937501e4-abd4-4f6c-b2d1-93157e1607a6	61	Morogoro	Kilombero	Kibaoni	Lungongole	Mikunjo	Male	26-33 Years	Married	None	Atheist	Wasukuma		Wasukuma	Agro pastoralism		No											No
b4ac4b06-c591-4f43-a565-caf7fa6789da	60	Morogoro	Kilombero	Kibaoni	Lungongole	Mikunjo	Female	>50 Years	Married	Primary	Atheist	Wasukuma		Wasukuma	Agro pastoralism		No											No
834cc071-cb69-4251-97d9-371d76ae22a0	59	Morogoro	Kilombero	Kibaoni	Lungongole	Mikunjo	Male	34-41 Years	Married	Primary	Muslim	Wasukuma		Wasukuma	Agro pastoralism		Yes	Yes	Yes	Yes	Yes	Yes	No	No	No	No		No
24d54b44-9f38-4d79-91a4-3368fe275f3e	58	Morogoro	Kilombero	Kibaoni	Llungongole	Mikunjo	Female	34-41 Years	Married	None	Muslim	Wasukuma		Wasukuma	Agro pastoralism		No											No
f38fb2e8-3494-4947-9ddf-aae7bbd37764	57	Morogoro	Kilombero	Kibaoni	Lungongole	Mikunjo	Male	42-49 Years	Married	None	Atheist	Wasukuma		Wasukuma	Agro pastoralism		No											No
bbe5fa3c-6c87-4214-9cce-7304e7c1382e	56	Morogoro	Kilombero	Kibaoni	Lungongole	Mikunjo	Female	26-33 Years	Married	None	Atheist	Wasukuma		Wasukuma	Agro pastoralism		No											No
b305af89-9521-4586-8a4d-5be6963017d2	55	Morogoro	Kilombero	Kibaoni	Lungongole	Lungongole B	Male	34-41 Years	Married	Primary	Atheist	Wasukuma		Wasukuma	Agro pastoralism		No											No
138f55ed-fbf2-407c-a599-c7297f5ccfb0	54	Morogoro	Kilombero	Kibaoni	Lingongole	Mikunjo	Male	34-41 Years	Married	Primary	Christian	Wasukuma		Wasukuma	Agro pastoralism		No											No
4774d48c-1991-4366-9cd6-157573759963	53	Morogoro	Kilombero	Kibaoni	Lungongole	Mikunjo	Female	42-49 Years	Married	None	Atheist	Wasukuma		Wasukuma	Agro pastoralism		No											No
d73b46d0-b6e3-4437-aa99-35278be07d62	52	Morogoro	Kilombero	Kibaoni	Lungongole	Mikunjo	Male	34-41 Years	Married	Primary	Atheist	Wasukuma		Wasukuma	Agro pastoralism		No											No
9044b17a-4189-4756-aafb-2dc1f7caee88	51	Morogoro	Kilombero	Kibaoni	Lungongole	Mikunjo	Female	34-41 Years	Married	None	Atheist	Wasukuma		Wasukuma	Agro pastoralism		No											No
d12aa252-e29b-49e0-ad25-89e8ee8b988d	50	Morogoro	Kilombero	Kibaoni	Lungongole	Mikunjo	Female	34-41 Years	Married	None	Atheist	Wasukuma		Wasukuma	Agro pastoralism		No											No
32d63b2c-50ef-4635-848e-e958f545ef70	49	Morogoro	Kilombero	Kibaoni	Lungongole	Mikunjo	Male	18-25 Years	Married	Primary	Atheist	Wanyamwezi		Other Tribe	Agro pastoralism		Yes	Yes	No	Yes	No	No	No	No	No	Yes	Na kuzaa dama abaye hajafikia siku za kuzaliwa	No
23b3f9ec-e86c-43f1-87ac-e2f84e0dde02	48	Morogoro	Kilombero	Kibaoni	Lungongole	Mikunjo	Male	26-33 Years	Married	Primary	Atheist	Wanyamwezi		Other Tribe	Agro pastoralism		No											No
a6ddee14-07d7-41d7-ad94-bedbb5d0aec6	47	Morogoro	Kilombero	Kibaoni	Lungongole	Mikunjo	Male	18-25 Years	Married	Primary	Muslim	Other (Specify)	Mudwewe	Other Tribe	Agro pastoralism		No											No
01ed74f1-d00c-4ed8-bf5c-b30f4a216c36	46	Morogoro	Kilombero	Kibaoni	Lungongole	Mikunjo	Male	42-49 Years	Married	Primary	Muslim	Other (Specify)	Mngindo	Other Tribe	Agro pastoralism		No											No
cb5c0668-5fa3-4192-a795-4aeded845e67	45	Morogoro	Kilombero	Kibaoni	Lungongole	Mikunjo	Female	34-41 Years	Married	None	Atheist	Wanyamwezi		Other Tribe	Agro pastoralism		No											No
475b800b-4db8-47cf-a7f6-70a9c2424b11	44	Morogoro	Kilombero	Kikwawila	Lungongole	Mikunjo	Female	26-33 Years	Married	None	Atheist	Wasukuma		Wasukuma	Agro pastoralism		No											No
7bf789da-5c09-4373-b637-6d1811c4c4a7	43	Morogoro	Kilombero	Kibaoni	Lungongole	Mikunjo	Female	18-25 Years	Married	None	Atheist	Wasukuma		Wasukuma	Agro pastoralism		No											No
302e3165-01dd-426e-9431-d7b9fb5c8d20	42	Morogoro	Kilombero	Kiobani	Lungongole	Mikunjo	Female	42-49 Years	Widowed	None	Atheist	Wasukuma		Wasukuma	Agro pastoralism		No											No
b23eec76-7631-4f22-9a66-ed7f603217f3	41	Morogoro	Kilombero	Kibaoni	Lungongole	Mikunjo	Female	34-41 Years	Married	None	Christian	Wasukuma		Wasukuma	Agro pastoralism		No											No
c183b5c3-7a8b-412d-a237-263d26b96360	40	Morogoro	Kilombero	Kibaoni	Lungongole	Mikunjo	Female	26-33 Years	Married	None	Christian	Wasukuma		Wasukuma	Agro pastoralism		No											No
2ba8302a-7e03-427c-9525-cd81a0d87ece	39	Morogoro	Kilombero	Kibaoni	Lungongole	Mikunjo	Female	>50 Years	Widowed	None	Christian	Wasukuma		Wasukuma	Agro pastoralism		No											No
542127bc-a40a-402a-a9ff-ce654e968b87	38	Morogoro	Kilombero	Kibaoni	Lungongole	Mikunjo	Female	>50 Years	Married	None	Atheist	Wasukuma		Wasukuma	Agro pastoralism		No											No
db77e667-a7c7-4de7-9c67-279ec69a52c5	37	Morogoro	Kilombero	Kibaoni	Lungongole	Mikunjo	Female	34-41 Years	Married	Primary	Muslim	Wapogoro		Other Tribe	Agro pastoralism		No											No
88516714-abb6-46cb-98c7-8b0edcfc0ebf	36	morogoro	kilombero	kibaoni	lungongole	mikunjo	Male	18-25 Years	Married	Primary	Atheist	Wasukuma		Wasukuma	Agro pastoralism		No											No
be2046b0-943c-46e7-be0d-bf9ead8b31dd	35	morogoro	kilombero	kibaoni	lungongole	mikunjo	Male	26-33 Years	Married	Primary	Atheist	Wasukuma		Wasukuma	Employed		No											No
a4e505c1-511b-4a58-8a7f-54b564b9412f	34	morogoro	kilombero	kibaoni	lungongole	mikunjo	Male	34-41 Years	Married	Primary	Atheist	Wasukuma		Wasukuma	Agro pastoralism		No											No
da89e175-5a3c-4654-9fbc-c4624518111e	33	morogoro	kilombero	kibaoni	lungongole	mikunjo	Male	34-41 Years	Married	None	Muslim	Other (Specify)	mngindo	Other Tribe	Agro pastoralism		No											No
92b3d4e6-c6d9-4fbe-842d-dac3c25d9fb0	32	morogoro	kilombero	kibaoni	lungongole	mikunjo	Male	26-33 Years	Married	None	Atheist	Wasukuma		Wasukuma	Agro pastoralism		Yes	Yes	No	No	No	No	No	No	No	No		No
2c85dd6f-d1b9-4d71-bde4-6449934e8173	31	morogoro	kilombero	kibaoni	lungongole	mikunjo	Male	26-33 Years	Married	None	Atheist	Wasukuma		Wasukuma	Agro pastoralism		No											No
b3f7b45c-4d1e-401b-8134-4851d6d5204a	30	morgoro	kilombero	kibaoni	lungongole	mikunjo	Male	26-33 Years	Married	Primary	Atheist	Wasukuma		Wasukuma	Agro pastoralism		No											No
8f3aad43-5b3f-42d4-a9f4-f6766d4154d6	29	morogoro	kilomnero	kibaoni	lungongole	mikunjo	Male	26-33 Years	Married	Primary	Atheist	Wasukuma		Wasukuma	Agro pastoralism		Yes	Yes	Yes	No	No	No	No	No	No	No		No
859a2167-c40f-4095-b2f0-76e1362d0080	28	Morogoro	Kilombero	Kibaoni	Lungongole	Kichangani	Female	34-41 Years	Married	Primary	Atheist	Wasukuma		Wasukuma	Agro pastoralism		No											No
a7c6fbb0-bc49-4155-9f73-b9118b92f236	27	Morogoro	Kilombero	Kibaoni	Lungongole	Lungongole B	Female	34-41 Years	Married	Primary	Atheist	Wasukuma		Wasukuma	Agro pastoralism		No											No
0e7a6560-5ec6-41d6-b30b-aea9c656cce4	26	Morogoro	Kilombero	Kibaoni	Lungongole	Lungongole B	Female	>50 Years	Widowed	None	Atheist	Wasukuma		Wasukuma	Agro pastoralism		No											No
53e7e0c4-1a36-4e40-9ebd-0906ef3bce2c	25	Morogoro	Kilombero	Kibaoni	Lungongole	Lungongole B	Female	18-25 Years	Married	None	Atheist	Wasukuma		Wasukuma	Agro pastoralism		No											No
1e4bfacf-74ad-43f0-9814-deb6c50c98d0	24	Morogoro	Kilombero	Kibaoni	Lungongole	Lungongole B	Female	34-41 Years	Married	None	Atheist	Wasukuma		Wasukuma	Agro pastoralism		No											No
89a022e7-93b3-4b89-8ae8-e63e4082f46b	23	Morogoro	Kilombero	Kibaoni	Lungongole	Lungongole A	Female	26-33 Years	Married	None	Muslim	Wasukuma		Wasukuma	Agro pastoralism		No											No
a27b257c-9f39-4176-b107-fe0d9e340bfa	22	Morogoro	Kilombero	Kibaoni	Lungongole	Lungongole A	Female	>50 Years	Married	Primary	Atheist	Wasukuma		Wasukuma	Agro pastoralism		No											No
aece34c1-fc0e-43d2-a6c6-a32febc276d4	21	Morogoro	Kilombero	Kibaoni	Lungongole	Ndele	Female	26-33 Years	Married	None	Atheist	Wasukuma		Wasukuma	Agro pastoralism		No											No
7ba6f451-df0e-47cb-9c79-2a8ef498fd99	20	morogoro	kilombero	kibaoni	lungongole	mchangani	Male	26-33 Years	Married	None	Atheist	Wasukuma		Wasukuma	Agro pastoralism		No											No
418ddc56-cfc6-49ef-b0e6-67e8df9f2f46	19	morogoro	kilombero	kibaoni	lungongole	lungongole B	Male	26-33 Years	Married	Primary	Christian	Wasukuma		Wasukuma	Agro pastoralism		No											No
c48712dc-7ae6-4423-a309-e39232a8ebea	18	morogoro	kilombero	kibaoni	lungongole	lungongole B	Male	34-41 Years	Married	None	Atheist	Wasukuma		Wasukuma	Agro pastoralism		No											No
eb1aafdc-25e8-4741-bbcb-9f3b563c36a9	17	morogoro	kilombero	kibaoni	lungongole	lungongole	Male	42-49 Years	Married	None	Atheist	Wasukuma		Wasukuma	Agro pastoralism		No											No
d0ca9af2-09ea-4ebc-9c0b-ff9725fa87b0	16	morogoro	kilombero	kibaoni	lungongole	lungongole B	Male	42-49 Years	Married	None	Atheist	Wasukuma		Wasukuma	Agro pastoralism		No											No
3aacaabd-ada3-4473-98c6-31cdb5bd60fb	15	morogoro	kilombero	kibaoni	lungongole	lungongole B	Male	26-33 Years	Married	None	Atheist	Wasukuma		Wasukuma	Agro pastoralism		Yes	Yes	No	No	No	No	No	No	No	No		No
ddecd3fd-3527-4ecc-84fd-8ba1eeef6d2b	14	morogoro	kilimbero	kibaoni	lungongole	lungongole B	Male	26-33 Years	Married	Primary	Muslim	Wasukuma		Wasukuma	Agro pastoralism		Yes	Yes	No	No	No	No	No	No	No	No		No
b42903bb-efca-439e-8f94-57acef5061b9	13	morogoro	kilombero	kibaoni	lungongole	lungongole B	Male	42-49 Years	Married	None	Christian	Wasukuma		Wasukuma	Agro pastoralism		No											No
ca445f2c-faf2-46a5-886f-b790f6c92096	12	morogoro	kilombero	kibaoni	lungongole	lungongole B	Male	26-33 Years	Married	Primary	Christian	Wasukuma		Wasukuma	Agro pastoralism		No											No
4321a1d4-61df-46d2-bd2c-0d2cabcf8c22	11	morogoro	kilombero	kibaoni	lungingole	lungongole B	Male	>50 Years	Married	Primary	Christian	Wasukuma		Wasukuma	Agro pastoralism		Yes	Yes	No	No	No	No	No	No	No	No		No
9a55b665-1b56-4f8a-89e5-33699dc8d7b9	10	morogoro	kilombero	kibaoni	lungongole	ndele	Male	34-41 Years	Married	Primary	Atheist	Wasukuma		Wasukuma	Agro pastoralism		No											No
f66ce69f-be99-4a4a-8a1d-fcd992290c96	9	Morogoro	Kilombero	Kibaoni	Lungongole	Kichangani	Female	>50 Years	Single	None	Atheist	Wasukuma		Wasukuma	Agro pastoralism		No											No
ba175eda-2238-4efa-beb1-e1311af26edf	8	Morogoro	Kilombero	Kibaoni	Lungongole	Kichangani	Female	18-25 Years	Married	None	Muslim	Wasukuma		Wasukuma	Agro pastoralism		No											No
14263f18-b583-417b-9cdc-b14aab81f67c	7	Morogoro	Kilombero	Kibaoni	Lungongole	Mchangani	Male	42-49 Years	Married	None	Atheist	Wasukuma		Wasukuma	Agro pastoralism		Yes	Yes	Yes	Yes	Yes	No	Yes	No	No	No		No
653e788b-fc1e-4a51-acf4-12eebc817d34	6	morogoro	kilombero	kibaoni	lungongole	lungongole B	Male	26-33 Years	Married	Primary	Atheist	Wasukuma		Wasukuma	Agro pastoralism		Yes	No	No	Yes	Yes	No	No	No	No	No		No
516f3d5f-b4be-4b97-ad42-2a55395fe67f	5	morogoro	kilombero	kibaoni	lungongole	mchangani	Male	>50 Years	Married	Primary	Atheist	Wasukuma		Wasukuma	Agro pastoralism		Yes	No	Yes	Yes	No	No	No	No	No	No		No
1baef9af-1986-49ca-847d-435b6953db2b	4	morogoro	kilombero	kibaoni	lungongole	mchangani	Male	42-49 Years	Married	None	Atheist	Wasukuma		Wasukuma	Agro pastoralism		No											No
7351f431-7926-4486-bac4-d602e48bd0e9	3	morogoro	kilombero	kibaoni	lungongole	mchangani	Male	34-41 Years	Married	Primary	Atheist	Wasukuma		Wasukuma	Agro pastoralism		Yes	Yes	Yes	Yes	No	No	No	No	No	No		No
32cef9e0-3c06-47ca-a6d8-08511d7770f6	2	morogoro	kilombero	kibaoni	lungongole	mchangani	Male	34-41 Years	Married	Primary	Christian	Wasukuma		Wasukuma	Agro pastoralism		No											No
d6e3939e-16e1-4fdf-83fc-e8433c60eeed	1	morogoro	kilombero	kibaoni	lungongole	mchangani	Male	34-41 Years	Married	Primary	Christian	Wasukuma		Wasukuma	Agro pastoralism		Yes	Yes	No	No	No	No	No	No	No	No		No
[truncated: 147 more columns]
